# Supplementary material for: Food Restriction in Mice Induces Food-Anticipatory Activity and Circadian-Rhythm-Related Activity Changes
Source: Nutrients. 2022 Dec 9;14(24):5252. doi: 10.3390/nu14245252 (PMC9782400; doi:10.3390/nu14245252)
Supplement: Supplementary file 1 [file nutrients-14-05252-s001.zip]

Archive with 1 entries (1 files):
- nutrients-2073658-supplementary.pdf
